# Supplementary material for: Testing algal-based pCO2 proxies at a modern CO2 seep (Vulcano, Italy)
Source: Sci Rep. 2020 Jun 29;10:10508. doi: 10.1038/s41598-020-67483-8 (PMC7324594; doi:10.1038/s41598-020-67483-8)
Supplement: Supplementary file 1 — Supplementary Tables. [file 41598_2020_67483_MOESM1_ESM.xlsx]

## Sheet: Table S1
Table S1. The δ13C of CO2.
All parameters used to calculate the δ13C of CO2 (represented in the equations as δd), including corrections for sea surface temperature and pH. All abbreviations and references for the data can be found below the table.
Site	Month	T(°C)	T(°K)	pH	SSS	TA (mmol/kgSW)	δDIC	CO2 (mmol/kgSW)	HCO3 (mmol/kgSW)	Xd	Xb	Correct temp	δb	δd
1	Sept	20.2	293.35	5.5	38	2700	0.7	6396.38	2701.22	0.703084	0.296916	-9.51218	7.43761	-2.14532
2	Sept	20.2	293.35	6.25	38	2700	0.7	1132.44	2689.32	0.296315	0.703685	-9.51218	3.52854	-6.0172
3	Sept	20.2	293.35	7	38	2700	0.7	197.537	2638	0.0696649	0.930335	-9.51218	1.36357	-8.16158
4	Sept	20.2	293.35	7.15	38	2700	0.7	138.529	2613.17	0.0503432	0.949657	-9.51218	1.17944	-8.34396
5	Sept	20.2	293.35	7.35	38	2700	0.7	85.7895	2564.84	0.0323658	0.967634	-9.51218	1.00818	-8.51359
5	May	20.2	293.35	7.35	38	2700	0.7	85.7895	2564.84	0.0323658	0.967634	-9.51218	1.00818	-8.51359
6	Sept	20.2	293.35	7.4	38	2700	0.7	75.9952	2549.25	0.0289479	0.971052	-9.51218	0.975626	-8.54583
7	Sept	20.2	293.35	7.5	38	2700	0.7	59.504	2512.88	0.0231318	0.976868	-9.51218	0.920237	-8.6007
8	Sept	20.2	293.35	7.6	38	2700	0.7	46.4316	2468.53	0.0184621	0.981538	-9.51218	0.875769	-8.64474
9	Sept	20.2	293.35	7.7	38	2700	0.7	36.0801	2414.86	0.0147209	0.985279	-9.51218	0.840145	-8.68003
10	Sept	20.2	293.35	7.8	38	2700	0.7	27.8956	2350.5	0.0117287	0.988271	-9.51218	0.811656	-8.70824
11	Sept	20.2	293.35	7.9	38	2700	0.7	21.4385	2274.16	0.00933898	0.990661	-9.51218	0.788904	-8.73078
12	Sept	20.2	293.35	8	38	2700	0.7	16.3598	2184.76	0.00743249	0.992568	-9.51218	0.770754	-8.74876
13	Sept	20.2	293.35	8.1	38	2700	0.7	12.3817	2081.64	0.00591287	0.994087	-9.51218	0.756287	-8.76309
13	May	20.2	293.35	8.1	38	2700	0.7	12.3817	2081.64	0.00591287	0.994087	-9.51218	0.756287	-8.76309
14	Sept	20.2	293.35	8.2	38	2700	0.7	9.28296	1964.77	0.00470249	0.995298	-9.51218	0.744764	-8.7745
15	Sept	20.2	293.35	8.2	38	2700	0.7	9.28296	1964.77	0.00470249	0.995298	-9.51218	0.744764	-8.7745
15	May	20.2	293.35	8.2	38	2700	0.7	9.28296	1964.77	0.00470249	0.995298	-9.51218	0.744764	-8.7745
16	Sept	20.2	293.35	8.2	38	2600	0.7	8.9221	1888.39	0.00470249	0.995298	-9.51218	0.744764	-8.7745
16	May	20.2	293.35	8.2	38	2600	0.7	8.9221	1888.39	0.00470249	0.995298	-9.51218	0.744764	-8.7745
T(C)		sea surface temperature in Celcius				Boatta et al., 2013
T(K)		sea surface temperature in Kelvin				Calculated from Boatta et al., 2013
pH						Boatta et al., 2013
SSS		sea surface salinity				Taylor et al., 2013; Lidbury et al. 2012; Johnson et al., 2012
TA		total alkalinity				Taylor et al., 2013; Lidbury et al. 2012; Johnson et al., 2012
δDIC		stable carbon isotopic composition of dissolved inorganic carbon				Our measurements (May)
CO2 and HCO3-		carbon dioxide and bicarbonate				CO2sysv2.3 (only pH as real variable)
Correct temp		correction for temperature dependency of HCO3- in seawater
Xd		percentage CO2
Xb		percentage HCO3-
δd		stable carbon isotopic composition of HCO3- in seawater
δb		stable carbon isotopic composition of CO2 in seawater

## Sheet: Table S2
Table S2. Estimating PCO2 from the δ13C phytol.
All parameters used to estimate PCO2 starting from the raw δ13C phytol, including estimations in uncertainty for each. Abbreviations can be found below the table.
Site	Month	Raw Ph	Corr Ph	Ph_L	Ph_U	δp	δp_L	δp_U	TC	TC_L	TC_U	TK	TK_L	TK_U	δd	δd_L	δd_U	εp	εp_L	εp_U	K0	K0_L	K0_U	b	b_L	b_U	εf	εf_L	εf_U	dissolved_CO2	dissolved_CO2_L	dissolved_CO2_U	PCO2	PCO2_L	PCO2_U
1	Oct	-27.9346	-27.2948	-27.6401	-26.9573	-23.8099	-25.0944	-22.498	20.1996	19.7026	20.6987	293.35	292.853	293.849	-2.14604	-2.53997	-1.74491	22.1859	20.764	23.6075	0.032573	0.0321272	0.0330272	170	127	213	26.5	25	28	39.3606	28.2831	60.0277	1207.76	868.051	1841.39
2	Oct	-28.8875	-28.3907	-28.7336	-28.0498	-24.908	-26.1976	-23.5952	20.1993	19.7073	20.6962	293.349	292.857	293.846	-6.01832	-6.41399	-5.62055	19.3716	17.93	20.7776	0.0325733	0.0321294	0.0330229	170	127	213	26.5	25	28	23.8103	18.5856	30.9703	731.194	570.335	950.361
3	Oct	-26.7775	-25.9641	-26.302	-25.6246	-22.4689	-23.7584	-21.1721	20.2024	19.7021	20.6968	293.352	292.852	293.847	-8.16255	-8.56308	-7.76854	14.6428	13.225	16.0341	0.0325705	0.0321288	0.0330277	170	127	213	26.5	25	28	14.3329	11.645	17.3738	440.061	357.179	533.595
4	Oct	-26.1766	-25.2731	-25.6112	-24.9324	-21.7856	-23.0731	-20.481	20.2004	19.6976	20.6949	293.35	292.848	293.845	-8.34456	-8.73945	-7.95083	13.7393	12.3232	15.1316	0.0325723	0.0321305	0.0330318	170	127	213	26.5	25	28	13.3272	10.8616	16.0697	408.849	333.413	493.507
5	Oct	-25.2618	-24.2211	-24.5606	-23.8792	-20.7306	-22.0162	-19.4239	20.2016	19.7038	20.6967	293.352	292.854	293.847	-8.51627	-8.91521	-8.11687	12.4717	11.0689	13.8678	0.0325712	0.0321289	0.0330261	170	127	213	26.5	25	28	12.1223	9.91658	14.5382	372.105	304.404	446.553
5	May	-25.9385	-24.9992	-25.3398	-24.6601	-21.509	-22.8076	-20.2028	20.1992	19.7045	20.6956	293.349	292.854	293.846	-8.51197	-8.91057	-8.11888	13.2865	11.867	14.6771	0.0325734	0.0321299	0.0330254	170	127	213	26.5	25	28	12.8587	10.499	15.4759	394.822	322.459	474.964
6	Oct	-24.8145	-23.7067	-24.0454	-23.3662	-20.2135	-21.5059	-18.9174	20.2024	19.7037	20.6977	293.352	292.854	293.848	-8.54141	-8.93974	-8.14742	11.9112	10.513	13.317	0.0325705	0.032128	0.0330261	170	127	213	26.5	25	28	11.6594	9.5556	13.9387	357.884	293.16	428.047
7	Oct	-24.7801	-23.6671	-24.0092	-23.3288	-20.1787	-21.4668	-18.8709	20.1946	19.7002	20.6941	293.345	292.85	293.844	-8.59685	-8.9971	-8.20164	11.812	10.4085	13.2277	0.0325775	0.0321313	0.0330294	170	127	213	26.5	25	28	11.5839	9.49605	13.8466	355.653	291.335	425.427
8	Oct	-24.5657	-23.4205	-23.7615	-23.0813	-19.9314	-21.2134	-18.6251	20.2039	19.7085	20.7001	293.354	292.858	293.85	-8.64216	-9.0401	-8.24808	11.5176	10.1285	12.9101	0.0325692	0.0321259	0.0330218	170	127	213	26.5	25	28	11.3496	9.31636	13.5507	348.546	285.851	416.16
9	Oct	-26.1809	-25.278	-25.6202	-24.9395	-21.7886	-23.0833	-20.4818	20.2012	19.7049	20.6925	293.351	292.855	293.843	-8.67924	-9.07761	-8.2819	13.4068	11.9878	14.795	0.0325715	0.0321326	0.0330251	170	127	213	26.5	25	28	12.9833	10.5897	15.624	398.566	325.037	480.18
10	Oct	-25.1056	-24.0415	-24.3802	-23.7011	-20.553	-21.8417	-19.2405	20.201	19.7071	20.6901	293.351	292.857	293.84	-8.70847	-9.10984	-8.3154	12.0831	10.6891	13.4874	0.0325717	0.0321347	0.033023	170	127	213	26.5	25	28	11.8074	9.65755	14.1012	362.298	296.4	432.749
11	Oct	-25.0116	-23.9333	-24.271	-23.5948	-20.4457	-21.7276	-19.1308	20.1989	19.699	20.6924	293.349	292.849	293.842	-8.73048	-9.12676	-8.33525	11.9598	10.5538	13.3506	0.0325736	0.0321327	0.0330305	170	127	213	26.5	25	28	11.6918	9.57732	13.9769	358.95	293.86	429.304
12	Oct	-24.0144	-22.7865	-23.1251	-22.4482	-19.2902	-20.5922	-17.9892	20.204	19.7069	20.6984	293.354	292.857	293.848	-8.7525	-9.14777	-8.35493	10.7557	9.33582	12.1594	0.032569	0.0321274	0.0330232	170	127	213	26.5	25	28	10.8037	8.8707	12.8671	331.606	272.123	395.154
13	Oct	-24.1645	-22.9592	-23.2996	-22.6172	-19.4677	-20.7595	-18.1587	20.2006	19.7042	20.6951	293.351	292.854	293.845	-8.76526	-9.16389	-8.36611	10.9107	9.50764	12.3253	0.0325721	0.0321303	0.0330257	170	127	213	26.5	25	28	10.9086	8.95738	13.015	334.998	274.817	399.517
14	Oct	-23.8467	-22.5937	-22.9308	-22.2544	-19.1063	-20.3935	-17.8026	20.1985	19.7008	20.6947	293.348	292.851	293.845	-8.76622	-9.15959	-8.36387	10.5382	9.13628	11.942	0.032574	0.0321307	0.0330289	170	127	213	26.5	25	28	10.6613	8.74678	12.6891	327.194	268.405	389.847
14	May	-24.0247	-22.7985	-23.1416	-22.4598	-19.3093	-20.5952	-18.0046	20.2016	19.7059	20.7025	293.352	292.856	293.852	-8.77156	-9.17031	-8.37727	10.7447	9.33866	12.1324	0.0325712	0.0321238	0.0330241	170	127	213	26.5	25	28	10.7883	8.86314	12.8626	330.988	272.055	394.891
15	Oct	-22.4252	-20.9589	-21.2996	-20.6222	-17.4772	-18.7552	-16.1688	20.1962	19.6975	20.6935	293.346	292.848	293.843	-8.7783	-9.1745	-8.38002	8.8472	7.4456	10.2313	0.0325761	0.0321318	0.0330319	170	127	213	26.5	25	28	9.63042	7.92385	11.4291	295.535	243.111	350.815
15	May	-21.9436	-20.4051	-20.7401	-20.0615	-16.9159	-18.2043	-15.6047	20.2051	19.7034	20.7015	293.355	292.853	293.852	-8.77513	-9.17316	-8.3785	8.27462	6.87237	9.66535	0.032568	0.0321247	0.0330264	170	127	213	26.5	25	28	9.33165	7.68577	11.0495	286.43	235.859	339.446
16	Oct	-22.3576	-20.8813	-21.2215	-20.539	-17.3852	-18.686	-16.0925	20.1971	19.6992	20.6954	293.347	292.849	293.845	-8.77302	-9.1737	-8.37299	8.76231	7.37583	10.1673	0.0325752	0.0321301	0.0330303	170	127	213	26.5	25	28	9.59189	7.90163	11.3723	294.448	242.488	349.353
16	May	-23.592	-22.3008	-22.6397	-21.9603	-18.8059	-20.1007	-17.5099	20.197	19.6961	20.6912	293.347	292.846	293.841	-8.77545	-9.17082	-8.38011	10.2239	8.83011	11.6149	0.0325754	0.0321338	0.0330331	170	127	213	26.5	25	28	10.4531	8.58702	12.428	321.05	263.602	381.795
Raw Ph	Raw isotopic composition of trimethylsilylated phytol
Corr Ph	Phytol corrected for the isotopic composition of the trimethylsilylation
_L	lower bound, one standard deviation
_U	upper bound, one standard deviation
δp	Phytol corrected for the isotopic composition offset from biomass
TC	temperature in Celsius
TK	temperature in Kelvin
δd	the isotopic composition of CO2 (for calculations, we refer to Table S1)
εp	stable carbon isotopic fractionation due to Rubisco-based CO2 fixation
K0	Henry's law constant to express dissolved to atmospheric CO2 via temperature and salinity
b	catchall term which conveys influencers to fractionation other than CO2, such as growth rate
εf	maximum fractionation due to CO2 fixation
